# Supplementary material for: Balancing Yields and Sustainability: An Eco-Friendly Approach to Losartan Synthesis Using Green Palladium Nanoparticles
Source: Molecules. 2025 May 25;30(11):2314. doi: 10.3390/molecules30112314 (PMC12155655; doi:10.3390/molecules30112314)
Supplement: Supplementary file 1 [file molecules-30-02314-s001.zip]

Archive with 1 entries (1 files):
- molecules-3585849-supplementary.pdf
